# Supplementary material for: Are (Co)Polymers of 1,1,3,3,3-Pentafluoropropene Possible?
Source: Molecules. 2023 Jun 7;28(12):4618. doi: 10.3390/molecules28124618 (PMC10304894; doi:10.3390/molecules28124618)
Supplement: Supplementary file 1 [file molecules-28-04618-s001.zip]

Archive with 1 entries (1 files):
- molecules-2398580-supplementary.pdf
